# Supplementary material for: Evaluating the Feasibility of Electronic Patient-Reported Outcomes for a Population Receiving Specific Health Checkups: A Pilot Study
Source: Healthcare (Basel). 2026 Jan 15;14(2):218. doi: 10.3390/healthcare14020218 (PMC12840900; doi:10.3390/healthcare14020218)
Supplement: Supplementary file 1 [file healthcare-14-00218-s001.zip]

Archive with 1 entries (1 files):
- healthcare-4028778-supplementary.pdf
